# Supplementary material for: Fast and Efficient Simulation of the FEBID Process with Thermal Effects
Source: Nanomaterials (Basel). 2023 Feb 25;13(5):858. doi: 10.3390/nano13050858 (PMC10005571; doi:10.3390/nano13050858)
Supplement: Supplementary file 1 [file nanomaterials-13-00858-s001.zip]

Archive with 1 entries (1 files):
- nanomaterials-2227929-supplementary.pdf
